# Supplementary material for: Correction: Generation of Human Melanocytes from Induced Pluripotent Stem Cells
Source: PLoS One. 2025 Nov 24;20(11):e0337375. doi: 10.1371/journal.pone.0337375 (PMC12643287; doi:10.1371/journal.pone.0337375)
Supplement: S1 File — (ZIP) [file pone.0337375.s001.zip]

Archive with 25 entries (18 files):
- S1 File/
- S1 File/3F-iPS AP2α/
- S1 File/3F-iPS AP2α/3F-iPS-AP2a-1.tif
- S1 File/3F-iPS AP2α/3F-iPS-AP2a-2.tif
- S1 File/3F-iPS AP2α/3F-iPS-AP2a-3.tif
- S1 File/3F-iPS HNK1/
- S1 File/3F-iPS HNK1/3F-iPS-HNK-1-1.tif
- S1 File/3F-iPS HNK1/3F-iPS-HNK-1-2.tif
- S1 File/3F-iPS HNK1/3F-iPS-HNK-1-3.tif
- S1 File/3F-iPS p75/
- S1 File/3F-iPS p75/3F-iPSp75(3).jpg
- S1 File/3F-iPS p75/3F-p75(1).jpg
- S1 File/3F-iPS p75/3F-p75(2).jpg
- S1 File/4F-iPS AP2α/
- S1 File/4F-iPS AP2α/4F-iPS-AP2a-1.tif
- S1 File/4F-iPS AP2α/4F-iPS-AP2a-2.tif
- S1 File/4F-iPS AP2α/4F-iPS-AP2a-3.tif
- S1 File/4f-iPS HNK1/
- S1 File/4f-iPS HNK1/4F-iPS-HNK-1-1.tif
- S1 File/4f-iPS HNK1/4F-iPS-HNK-1-2.tif
- S1 File/4f-iPS HNK1/4F-iPS-HNK-1-3.tif
- S1 File/4F-iPS p75/
- S1 File/4F-iPS p75/4F-iPS-p75-1.tif
- S1 File/4F-iPS p75/4F-iPS-p75-2.tif
- S1 File/4F-iPS p75/4F-iPS-p75-3.tif
