# Supplementary material for: Correction: Generation of Human Melanocytes from Induced Pluripotent Stem Cells
Source: PLoS One. 2025 Nov 24;20(11):e0337375. doi: 10.1371/journal.pone.0337375 (PMC12643287; doi:10.1371/journal.pone.0337375)
Supplement: S2 File — (ZIP) [file pone.0337375.s002.zip]

Archive with 29 entries (24 files):
- S2 File/
- S2 File/3F-iPS PAX3/
- S2 File/3F-iPS PAX3/3F-iPS (3-1).jpg
- S2 File/3F-iPS PAX3/3F-iPS PAX3 (2-1).jpg
- S2 File/3F-iPS PAX3/3F-iPS PAX3 (2-2).jpg
- S2 File/3F-iPS PAX3/3F-iPS PAX3 (3-2).jpg
- S2 File/3F-iPS PAX3/3F-iPS PAX3(1-2).jpg
- S2 File/3F-iPS PAX3/3F-iPS PAX3-1(1-1).jpg
- S2 File/3F-iPS SOX10/
- S2 File/3F-iPS SOX10/3F-iPS SOX10 (1-1).jpg
- S2 File/3F-iPS SOX10/3F-iPS SOX10 (2-2).jpg
- S2 File/3F-iPS SOX10/3F-iPS SOX10(1-2).jpg
- S2 File/3F-iPS SOX10/3F-iPS SOX10(2-1).jpg
- S2 File/3F-iPS SOX10/3F-iPS SOX10(3-1).jpg
- S2 File/3F-iPS SOX10/3F-iPS SOX10(3-2).jpg
- S2 File/4F-iPS PAX3/
- S2 File/4F-iPS PAX3/4-iPS-PAX3-1B.tif
- S2 File/4F-iPS PAX3/4f-iPS-PAX3-1A.tif
- S2 File/4F-iPS PAX3/4f-iPS-PAX3-2A.tif
- S2 File/4F-iPS PAX3/4f-iPS-PAX3-2B.tif
- S2 File/4F-iPS PAX3/4F-iPS-PAX3-3A.tif
- S2 File/4F-iPS PAX3/4F-iPS-PAX3-3B.tif
- S2 File/4F-iPS SOX10/
- S2 File/4F-iPS SOX10/4F-iPS-SDOX10-2A.tif
- S2 File/4F-iPS SOX10/4F-iPS-SOX10-1B.tif
- S2 File/4F-iPS SOX10/4F-iPS-SOX10-2B.tif
- S2 File/4F-iPS SOX10/4F-iPS-SOX10-3A.tif
- S2 File/4F-iPS SOX10/4F-SOX10-1A.jpg
- S2 File/4F-iPS SOX10/4F-SOX10-3B.tif
